# Supplementary material for: Antibiotic Resistance and Presence of Persister Cells in the Biofilm-like Environments in Streptococcus agalactiae
Source: Antibiotics (Basel). 2024 Oct 28;13(11):1014. doi: 10.3390/antibiotics13111014 (PMC11590950; doi:10.3390/antibiotics13111014)
Supplement: Supplementary file 1 [file antibiotics-13-01014-s001.zip]

Archive with 1 entries (1 files):
- antibiotics-3255331-supplementary.pdf
